# Supplementary material for: Comparison of iTRAQ and SWATH in a clinical study with multiple time points
Source: Clin Proteomics. 2018 Jul 30;15:24. doi: 10.1186/s12014-018-9201-5 (PMC6065059; doi:10.1186/s12014-018-9201-5)
Supplement: Supplementary file 1 — Additional File 1. List of all analyzed proteins and the number of peptides used for relative quantitation of each protein. [file 12014_2018_9201_MOESM1_ESM.xlsx]

## Sheet: Sheet1
iTRAQ			SWATH
IPI annotation iTRAQ	Gene symbol	unique peptide amount/protein	IPI annotation SWATH	gene_name	unique peptide amount/protein
IPI00000045.1	IL1RN	1-6	IPI00000581.6	OTUB1	2
IPI00000816.1	YWHAE	2-10	IPI00000816.1	YWHAE	8
IPI00000949.1	CRYM	1-7	IPI00000874.1	PRDX1	8
IPI00001468.1	SCGB1D1	1-15	IPI00000949.1	CRYM	3
IPI00001639.2	KPNB1	3	IPI00001639.2	KPNB1	3
IPI00002851.1	CST5	1-10	IPI00002606.5	SCIN	5
IPI00002966.2	HSPA4	1-2	IPI00002851.1	CST5	4
IPI00003470.1	-	1-9	IPI00003527.5	SLC9A3R1	3
IPI00003815.3	ARHGDIA	1-2	IPI00003815.3	ARHGDIA	5
IPI00003818.1	KYNU	1-5	IPI00003818.1	KYNU	2
IPI00003865.1	HSPA8	1-15	IPI00003865.1	HSPA8	15
IPI00003929.4	GSTA3	1-2	IPI00004358.4	PYGB	7
IPI00004358.4	PYGB	2	IPI00004573.2	PIGR	15
IPI00004573.2	PIGR	22-98	IPI00004656.3	B2M	5
IPI00005159.3	ACTR2	1-3	IPI00005160.3	ARPC1B;ARPC1A	2
IPI00005474.5	LHPP	2-4	IPI00005161.3	ARPC2	2
IPI00007058.1	CORO1B	1-2	IPI00005721.1	DEFA1;DEFA1B	3
IPI00007102.3	GLOD4	1-3	IPI00005969.3	CAPZA1	3
IPI00007702.1	HSPA2	3	IPI00006092.1	PMM2	2
IPI00007752.1	TUBB2C	3-5	IPI00006114.5	SERPINF1	3
IPI00007797.3	FABP5	2-9	IPI00006713.1	DNAJC3	4
IPI00007812.1	ATP6V1B2	3	IPI00007047.1	S100A8	14
IPI00007856.1	MYH2	12-13	IPI00007058.1	CORO1B	3
IPI00008274.8	CAP1	1-5	IPI00007797.3	FABP5	11
IPI00008529.1	RPLP2	1-3	IPI00008274.8	CAP1	2
IPI00008580.1	SLPI	1-3	IPI00008529.1	RPLP2	2
IPI00009342.1	IQGAP1	1-6	IPI00008580.1	SLPI	3
IPI00009650.1	LCN1	53-274	IPI00008964.3	RAB1B	4
IPI00009682.2	PROL1	1-15	IPI00009342.1	IQGAP1	3
IPI00009792.1	IGHV1OR15-1	3-5	IPI00009650.1	LCN1	15
IPI00009865.4	KRT10	1-47	IPI00009682.2	PROL1	11
IPI00009867.3	KRT5	2-3	IPI00009792.1	IGHV1OR15-1	2
IPI00010105.1	EIF6	1-2	IPI00009867.3	KRT5	15
IPI00010182.4	DBI	1-3	IPI00009943.2	TPT1	3
IPI00010706.1	GSS	1-6	IPI00010182.4	DBI	4
IPI00010779.4	TPM4	1-2	IPI00010303.1	SERPINB4	2
IPI00010796.1	P4HB	1-10	IPI00010414.4	PDLIM1	3
IPI00010896.3	CLIC1	1-7	IPI00010491.3	RAB27B	2
IPI00011692.2	IVL	1-1	IPI00010796.1	P4HB	13
IPI00011694.1	PRSS1	1-4	IPI00010896.3	CLIC1	4
IPI00012007.6	AHCY	1-3	IPI00011200.5	PHGDH	4
IPI00012011.6	CFL1	2-8	IPI00011229.1	CTSD	5
IPI00013382.1	CST2	6-35	IPI00011876.3	MTAP	2
IPI00013808.1	ACTN4	1-17	IPI00012303.5	SELENBP1	15
IPI00013890.2	SFN	2-12	IPI00012837.1	KIF5B	2
IPI00013895.1	S100A11	1-9	IPI00013004.1	PDXK	4
IPI00014424.1	EEF1A2	1-2	IPI00013698.3	ASAH1	4
IPI00015018.1	PPA1	1-2	IPI00013808.1	ACTN4	15
IPI00016342.1	RAB7A	1-2	IPI00013876.1	APOBEC3A	2
IPI00016862.1	GSR	1-5	IPI00013885.1	CASP14	9
IPI00017526.1	S100P	1-6	IPI00013890.2	SFN	8
IPI00017601.1	CP	1-11	IPI00013894.1	STIP1	3
IPI00018146.1	YWHAQ	5-8	IPI00014361.1	TSTA3	4
IPI00019359.4	KRT9	1-9	IPI00015856.6	DNPEP	2
IPI00019502.3	MYH9	1-6	IPI00015944.5	EML2	6
IPI00019580.1	PLG	1-2	IPI00016150.1	SERPINI1	3
IPI00019591.2	CFB	1-4	IPI00016610.2	PCBP1	2
IPI00020017.1	C10orf116	1-2	IPI00017601.1	CP	15
IPI00020091.1	ORM2	1-2	IPI00018146.1	YWHAQ	5
IPI00020632.4	ASS1	1-7	IPI00018873.1	NAMPT	4
IPI00021263.3	YWHAZ	3-17	IPI00019038.1	LYZ	15
IPI00021304.1	KRT2	1-8	IPI00019359.4	KRT9	15
IPI00021428.1	ACTA1	18-22	IPI00019568.1	F2	5
IPI00021435.3	PSMC2	2	IPI00019580.1	PLG	5
IPI00021827.3	DEFA3	1-2	IPI00020017.1	C10orf116	2
IPI00021828.1	CSTB	1-6	IPI00020091.1	ORM2	4
IPI00021841.1	APOA1	1-22	IPI00020436.4	RAB11B	2
IPI00021854.1	APOA2	2-7	IPI00020487.1	LACRT	15
IPI00021885.1	FGA	1-5	IPI00020599.1	CALR	2
IPI00022314.1	SOD2	1-3	IPI00020632.4	ASS1	10
IPI00022371.1	HRG	1-3	IPI00021263.3	YWHAZ	11
IPI00022417.4	LRG1	1-3	IPI00021304.1	KRT2	15
IPI00022429.3	ORM1	1-7	IPI00021347.1	UBE2L3	2
IPI00022488.1	HPX	1-9	IPI00021439.1	ACTB	3
IPI00022774.3	VCP	1-13	IPI00021536.2	CALML5	3
IPI00022895.7	A1BG	1-5	IPI00021727.1	C4BPA	3
IPI00022974.1	PIP	8-36	IPI00021828.1	CSTB	5
IPI00023598.2	TUBB4	2-2	IPI00021854.1	APOA2	8
IPI00023673.1	LGALS3BP	1-9	IPI00021855.1	APOC1	2
IPI00024095.3	ANXA3	1-8	IPI00021856.3	APOC2	2
IPI00024284.6	HSPG2	1-11	IPI00021891.5	FGG	15
IPI00024915.3	PRDX5	4-14	IPI00022204.2	SERPINB3	4
IPI00025019.3	PSMB1	1-2	IPI00022391.1	APCS	3
IPI00025084.3	CAPNS1	1-4	IPI00022395.1	C9	5
IPI00025252.1	PDIA3	2-3	IPI00022417.4	LRG1	5
IPI00025512.2	HSPB1	2-16	IPI00022431.2	AHSG	9
IPI00025974.3	CHMP4B	1-2	IPI00022488.1	HPX	15
IPI00026314.1	GSN	2-19	IPI00022895.8	A1BG	9
IPI00026663.2	ALDH1A3	1-7	IPI00022974.1	PIP	15
IPI00026833.4	ADSS	1-3	IPI00023673.1	LGALS3BP	14
IPI00027019.2	PRR4;PRH2;PRH1	17-35	IPI00024095.3	ANXA3	7
IPI00027462.1	S100A9	5-30	IPI00024915.3	PRDX5	11
IPI00027547.2	DCD	1-2	IPI00025084.3	CAPNS1	8
IPI00027626.3	CCT6A	1-5	IPI00025252.1	PDIA3	7
IPI00027933.3	PSMB10	1-2	IPI00025476.1	AMY1C;AMY1A;AMY1B;AMY2A	3
IPI00028091.3	ACTR3	1-5	IPI00026126.1	SCGB2A1	15
IPI00029260.2	CD14	1-2	IPI00026182.5	CAPZA2	2
IPI00029733.1	AKR1C1	1-7	IPI00026199.2	GPX3	2
IPI00029739.5	CFH	1-2	IPI00026314.1	GSN	15
IPI00032179.3	SERPINC1	1-7	IPI00027019.3	PRR4	15
IPI00032293.1	CST3	1-6	IPI00027223.2	IDH1	11
IPI00032294.1	CST4	11-70	IPI00027230.3	HSP90B1	2
IPI00032313.1	S100A4	1-9	IPI00027341.2	CAPG	9
IPI00032328.2	KNG1	1-4	IPI00027444.1	SERPINB1	15
IPI00060800.5	ZG16B	1-3	IPI00027482.1	SERPINA6	2
IPI00072257.2	DNPEP	1-1	IPI00027626.3	CCT6A	5
IPI00103397.2	MUC5AC	1-2	IPI00028064.1	CTSG	7
IPI00106687.4	LXN	1-2	IPI00028091.3	ACTR3	4
IPI00166729.4	AZGP1	20-44	IPI00029717.1	FGA	12
IPI00166768.3	TUBA1C	1-4	IPI00029733.1	AKR1C1	3
IPI00169383.3	PGK1	1-12	IPI00029997.1	PGLS	2
IPI00171196.2	KRT13	2-2	IPI00030207.1	GMDS	4
IPI00174775.2	KRT73	2	IPI00031564.1	GGCT	2
IPI00177728.3	CNDP2	1-12	IPI00032179.3	SERPINC1	12
IPI00178926.2	IGJ	3-13	IPI00032293.1	CST3	7
IPI00179330.6	RPS27A	1-2	IPI00032294.1	CST4	15
IPI00179694.1	KLB	1-2	IPI00032313.1	S100A4	7
IPI00186290.6	EEF2	1-9	IPI00032325.1	CSTA	2
IPI00216057.6	SORD	1-5	IPI00032575.3	GLOD4	5
IPI00216298.6	TXN	1-4	IPI00032826.1	ST13	2
IPI00216319.3	YWHAH	4	IPI00033600.1	PPP1R7	4
IPI00216691.5	PFN1	1-11	IPI00060800.5	ZG16B	4
IPI00216805.3	ALDH1A2	2-2	IPI00073772.6	FBP1	8
IPI00216984.5	CALML3	1-8	IPI00075248.11	CALM3;CALM2;CALM1	5
IPI00217872.3	PGM1	1-3	IPI00103397.2	MUC5AC	5
IPI00217963.3	KRT16	2-4	IPI00106646.1	SDF4	5
IPI00218570.6	PGAM2	1-1	IPI00147874.1	NANS	4
IPI00218733.6	SOD1	1-3	IPI00163563.3	PEBP4	3
IPI00218914.5	ALDH1A1	2-31	IPI00166729.4	AZGP1	15
IPI00218918.5	ANXA1	8-23	IPI00167949.7	MX1	4
IPI00219018.7	GAPDH	2-21	IPI00175024.1	IL1RN	5
IPI00219025.3	GLRX	1-2	IPI00177728.3	CNDP2	11
IPI00219077.4	LTA4H	1-5	IPI00178316.9	MUC4	2
IPI00219365.3	MSN	1-5	IPI00186290.6	EEF2	7
IPI00219446.5	PEBP1	1-7	IPI00215894.1	KNG1	10
IPI00219525.10	PGD	1-10	IPI00215917.3	ARF3	3
IPI00219622.3	PSMA2	1-2	IPI00215918.3	ARF4	3
IPI00219757.13	GSTP1	4-34	IPI00216057.6	SORD	5
IPI00219806.7	S100A7	2	IPI00216088.3	CRABP2	3
IPI00219953.5	CMPK1	1-7	IPI00216298.6	TXN	2
IPI00220271.3	AKR1A1	1-11	IPI00216318.5	YWHAB	6
IPI00220301.5	PRDX6	1-7	IPI00216319.3	YWHAH	2
IPI00220327.4	KRT1	3-35	IPI00216691.5	PFN1	8
IPI00220668.1	SHMT1	1-1	IPI00217182.5	DSP	3
IPI00236556.1	MPO	4-5	IPI00217465.5	HIST1H1C	3
IPI00244391.3	XDH	2	IPI00217963.3	KRT16	11
IPI00289499.3	ATIC	1-6	IPI00218236.6	PPP1CB	3
IPI00290077.3	KRT15	3	IPI00218693.8	APRT	3
IPI00290078.5	KRT4	1-7	IPI00218728.4	PAFAH1B1	2
IPI00290553.2	ALDH1L1	1-4	IPI00218733.6	SOD1	3
IPI00291922.2	PSMA5	1-2	IPI00218782.3	CAPZB	3
IPI00292858.4	TYMP	1-14	IPI00218847.5	ACP1	2
IPI00293665.9	KRT6B	2-5	IPI00218918.5	ANXA1	15
IPI00294578.1	TGM2	1-28	IPI00219018.7	GAPDH	15
IPI00295542.5	NUCB1	1-2	IPI00219077.4	LTA4H	4
IPI00296183.8	ALDH3A1	2-18	IPI00219446.5	PEBP1	10
IPI00296526.6	NAGK	1-2	IPI00219525.10	PGD	10
IPI00298497.3	FGB	1-11	IPI00219682.6	STOM	2
IPI00298547.3	PARK7	1-4	IPI00219757.13	GSTP1	15
IPI00298828.3	APOH	2	IPI00219806.7	S100A7	6
IPI00298860.6	LTF	80-273	IPI00219825.2	PSAP	8
IPI00298971.1	VTN	2	IPI00219953.5	CMPK1	6
IPI00299155.5	PSMA4	1-2	IPI00220301.5	PRDX6	15
IPI00299547.4	LCN2	1-8	IPI00220573.4	MYL12A	4
IPI00299729.4	TCN1	1-11	IPI00220642.7	YWHAG	4
IPI00300531.11	BAG1	1-2	IPI00236554.1	MPO	4
IPI00301311.1	SET	1-2	IPI00239077.5	HINT1	2
IPI00301434.4	BOLA2B;BOLA2	1-1	IPI00246058.10	PDCD6IP	8
IPI00303882.2	PLIN3	1-3	IPI00247167.3	NCCRP1	3
IPI00304273.2	APOA4	1-2	IPI00289499.3	ATIC	4
IPI00305010.4	CPPED1	1-1	IPI00290462.5	CBR3	2
IPI00305477.6	CST1	11-65	IPI00290553.2	ALDH1L1	4
IPI00307162.2	VCL	1-2	IPI00291488.3	WFDC2	2
IPI00329801.12	ANXA5	1-10	IPI00291922.2	PSMA5	3
IPI00337335.8	MYH14	1-9	IPI00292657.3	PTGR1	3
IPI00375513.3	COMT	1-4	IPI00293665.9	KRT6B	2
IPI00375531.2	NME1;NME2;NME1-NME2	1-4	IPI00294158.1	BLVRA	2
IPI00376005.2	EIF5A	1-3	IPI00294578.1	TGM2	15
IPI00382420.1	-	2	IPI00295386.7	CBR1	9
IPI00382470.3	HSP90AA1	1-10	IPI00295741.4	CTSB	8
IPI00382682.1	IGH@	2-4	IPI00297910.2	TACSTD2	2
IPI00382804.1	EEF1A1	1-7	IPI00298497.3	FGB	15
IPI00383629.2	IGHV1-24	5	IPI00298547.3	PARK7	6
IPI00383732.1	-	2	IPI00298828.3	APOH	4
IPI00384402.1	-	2	IPI00299155.5	PSMA4	2
IPI00384444.6	KRT14	1-5	IPI00299506.9	GFPT1	3
IPI00385254.1	-	1-2	IPI00304273.2	APOA4	9
IPI00385555.1	-	1-6	IPI00304925.5	HSPA1B;HSPA1A	15
IPI00385985.1	-	1-3	IPI00305477.6	CST1	15
IPI00386133.1	-	1-8	IPI00306959.12	KRT7	8
IPI00386142.1	-	1-3	IPI00328350.6	FAM129A	6
IPI00387022.3	-	2-13	IPI00329331.6	UGP2	3
IPI00387095.1	-	3-4	IPI00329801.12	ANXA5	5
IPI00387101.1	-	8-17	IPI00332371.9	PFKL	4
IPI00387106.1	-	1-9	IPI00337335.8	MYH14	15
IPI00387107.3	IGKV2-40	3	IPI00337741.4	APEH	3
IPI00387110.1	-	1-2	IPI00339274.5	HIST2H2AC	3
IPI00387119.1	-	1-2	IPI00375145.1	USP5	3
IPI00387120.1	-	1-5	IPI00375513.3	COMT	5
IPI00399007.7	IGHG2	5-32	IPI00382476.1	-	3
IPI00400826.1	CLU	7-20	IPI00382492.1	-	2
IPI00410377.1	RARRES1	1-2	IPI00382499.1	-	5
IPI00412407.4	SERPINB4	2	IPI00382500.1	-	2
IPI00418471.6	VIM	2-3	IPI00386133.1	-	7
IPI00423461.3	IGHA2	17-102	IPI00387106.1	-	2
IPI00451401.3	TPI1;TPI1P1	1-21	IPI00394992.1	PGLYRP2	4
IPI00465248.5	ENO1	9-55	IPI00399007.7	IGHG2	2
IPI00465343.3	ADH1C	1-2	IPI00400826.1	CLU	15
IPI00470652.1	-	4	IPI00410377.1	RARRES1	3
IPI00473014.5	DSTN	1-2	IPI00411462.8	FN1	3
IPI00478003.3	A2M	1-16	IPI00411704.9	EIF5A	3
IPI00478231.2	RHOA	1-1	IPI00411706.1	ESD	2
IPI00479185.1	TPM3	1-5	IPI00413451.3	SERPINB6	2
IPI00479186.7	PKM2	2-36	IPI00413778.7	FKBP1A	2
IPI00479722.2	PSME1	1-2	IPI00414676.6	HSP90AB1	5
IPI00549330.5	IGKV3D-15	1-1	IPI00419237.3	LAP3	11
IPI00549725.6	PGAM1	1-5	IPI00419249.5	PSMA3	3
IPI00550020.3	PTMS	1-1	IPI00419585.9	PPIA	14
IPI00550069.3	RNH1	1-7	IPI00426077.4	CPPED1	2
IPI00550364.8	PGM2	1-1	IPI00433192.1	SCGB2A2	2
IPI00550900.1	TPT1	1-2	IPI00453473.6	HIST2H4B;HIST1H4C;HIST1H4J;HIST1H4D;HIST1H4A;HIST2H4A;HIST1H4I;HIST1H4K;HIST1H4E;HIST1H4L;HIST1H4F;HIST1H4H;HIST4H4;HIST1H4B	9
IPI00551024.5	DAK	2	IPI00455315.4	ANXA2	15
IPI00553177.1	SERPINA1	2-29	IPI00465016.7	QSOX1	8
IPI00555956.2	PSMB4	1-2	IPI00465028.7	TPI1;TPI1P1	13
IPI00556287.1	-	11	IPI00465085.3	NAPRT1	10
IPI00607646.1	CHI3L2	1-2	IPI00465248.5	ENO1	15
IPI00607708.3	LDHA	1-12	IPI00465343.3	ADH1C	6
IPI00639839.1	TIMP1	1-1	IPI00465431.8	LGALS3	8
IPI00640401.1	ATP1A2	2	IPI00470573.1	ACTR2	4
IPI00641737.1	HP	9-13	IPI00472442.4	PSMA1	4
IPI00642211.3	RNPEP	1-3	IPI00477714.5	IGLV8-61	2
IPI00644697.2	HEBP2	1-3	IPI00479145.3	KRT19	12
IPI00645078.1	UBA1	1-9	IPI00479186.7	PKM2	15
IPI00646261.1	NUDT5	1-1	IPI00479722.2	PSME1	10
IPI00646304.4	PPIB	1-2	IPI00479877.4	ALDH9A1	2
IPI00647915.1	TAGLN2	1-12	IPI00514908.1	KPRP	4
IPI00719373.3	IGLC1	3-15	IPI00550069.3	RNH1	5
IPI00719669.4	MYL12B	1-3	IPI00550162.4	IGLV3-25	4
IPI00736885.1	LOC440786	5	IPI00550364.8	PGM2	3
IPI00744692.1	TALDO1	1-4	IPI00552578.2	SAA2;SAA1	2
IPI00745872.2	ALB	24-158	IPI00553177.1	SERPINA1	15
IPI00746165.2	WDR1	1-6	IPI00553185.2	CCT3	2
IPI00759613.4	TTN	2	IPI00556308.4	GYG1	2
IPI00761160.1	CAST	1-8	IPI00607707.2	HPR	2
IPI00783287.1	-	7-8	IPI00607799.5	BDH2	2
IPI00783862.2	BLVRB	1-3	IPI00640817.1	AK1	4
IPI00783987.2	C3	3-49	IPI00641737.2	HP;HPR	15
IPI00784950.1	IGHA2;LOC100126583	27-52	IPI00641992.5	ADSS	2
IPI00784985.1	IGK@	15-69	IPI00642211.3	RNPEP	4
IPI00790373.1	ALAD	1-2	IPI00645038.1	ITIH2	6
IPI00792011.1	CAPS	1-4	IPI00645078.1	UBA1	15
IPI00796333.1	ALDOA	1-15	IPI00654709.1	ALDH3A1	13
IPI00807428.1	-	9	IPI00657670.1	APOC3	3
IPI00816799.1	-	2-4	IPI00658218.1	DMBT1	15
IPI00827773.1	-	3-5	IPI00735451.4	-	5
IPI00827891.2	-	3	IPI00745872.2	ALB	15
IPI00827906.1	-	1-6	IPI00746165.2	WDR1	5
IPI00829590.1	-	5-10	IPI00748998.1	SCFV	2
IPI00829640.1	IGLV3-19	4-14	IPI00759575.1	GSR	8
IPI00829701.3	-	6	IPI00759659.1	GOLM1	8
IPI00829912.2	IGKV1-5	1-8	IPI00783625.2	SERPINB5	7
IPI00829956.1	-	3-9	IPI00783862.2	BLVRB	5
IPI00830025.1	-	2	IPI00783982.1	COPG	2
IPI00830035.1	-	2	IPI00783987.2	C3	15
IPI00830122.2	-	7	IPI00784090.2	CCT8	3
IPI00830130.1	-	5	IPI00784295.2	HSP90AA1	11
IPI00853455.1	-	2-4	IPI00792011.1	CAPS	4
IPI00854589.2	-	4	IPI00793649.1	MSLN	15
IPI00855846.1	C6orf115	2-3	IPI00795292.1	NME1;NME2;NME1-NME2	5
IPI00873223.3	UGP2	1-3	IPI00796990.4	CFI	2
IPI00877792.1	FGG	1-2	IPI00798041.5	PPP2R2A	2
IPI00879716.1	NAPRT1	1-6	IPI00827510.1	-	2
IPI00879931.1	SERPING1	1-3	IPI00827581.1	-	6
IPI00889723.2	C4A	2-3	IPI00827773.1	-	4
IPI00890754.1	-	2	IPI00827965.2	-	2
IPI00892604.1	-	1-8	IPI00828061.1	-	2
IPI00893210.1	IGHV4-59	3	IPI00829701.3	-	4
IPI00893539.1	PPP1R7	1-2	IPI00829751.3	-	5
IPI00902652.1	SLC9A3R1	1-2	IPI00829873.2	-	3
IPI00908386.1	ADH7	1-9	IPI00843910.2	FUCA1	2
IPI00909649.4	-	25-37	IPI00853163.1	TYMP	7
IPI00909841.1	-	2	IPI00853547.1	G6PD	3
IPI00910169.1	-	1-4	IPI00854732.4	-	2
IPI00910407.1	-	4	IPI00855775.1	-	3
IPI00910625.1	-	1-2	IPI00872780.2	ANXA4	3
IPI00910781.1	GPI	1-7	IPI00878151.1	GSTT1	2
IPI00914897.1	NCKAP5L	1-2	IPI00879931.1	SERPING1	5
IPI00914985.1	-	2	IPI00890733.1	-	6
IPI00916111.2	MDH1	1-11	IPI00896380.1	IGHM	6
IPI00916434.1	-	3-28	IPI00896419.3	ITIH4	11
IPI00921118.1	ACTN1	3-4	IPI00908386.1	ADH7	5
IPI00921238.1	-	3-4	IPI00909059.5	KRT6A	3
IPI00922708.1	NUCB2	1-6	IPI00909703.2	ANXA11	6
IPI00924820.1	-	1-2	IPI00910437.1	BPNT1	2
IPI00925520.1	PFKL	1-4	IPI00910706.1	ABHD14B	2
IPI00926648.1	APEH	1-3	IPI00910781.1	GPI	7
IPI00930442.1	IGHG4	3-17	IPI00916847.1	OLA1	2
IPI00930688.1	TUBA1B	5-7	IPI00917645.2	SCRN1	2
IPI00937669.2	-	6-13	IPI00921523.1	CFB	9
IPI00938079.1	PDCD6IP	1-2	IPI00922708.1	NUCB2	15
IPI00940148.1	GDI2	1-4	IPI00924574.1	APOD	9
IPI00940791.2	TTR	1-5	IPI00924820.1	-	4
IPI00942979.1	TKT	1-9	IPI00927101.1	SNORA6;RPSAP15;SNORA62;RPSA	2
IPI00943181.1	PSME2	1-2	IPI00927606.1	GPX1	2
IPI00943265.1	IGKV4-1	2	IPI00930226.1	ACTG1	2
IPI00946699.1	SLC4A2	1-1	IPI00940148.1	GDI2	8
IPI00953675.1	ITIH1	1-5	IPI00941900.1	CALU	3
IPI00953689.1	AHSG	1-5	IPI00942979.1	TKT	6
IPI00965459.1	GNB2L1	1-2	IPI00943894.1	PYGL	14
IPI00968027.1	GC	1-6	IPI00952583.2	MDH1	7
IPI00969620.2	IGLC3;IGLC1;IGLV1-44;IGLL5	13	IPI00956015.1	CCDC6	3
IPI00970996.1	-	6-13	IPI00964761.1	CAST	2
IPI00973032.1	-	2-3	IPI00964840.2	IGJ	15
IPI00976187.1	-	3-5	IPI00973032.1	-	2
IPI00976617.1	-	3-8	IPI00973531.1	IGLC2	2
IPI00976845.1	FNTA	1-1	IPI00976617.1	-	3
IPI00977221.2	LOC100291917	4-6	IPI00976798.1	-	2
IPI00977405.1	-	1-2	IPI00977991.2	LOC100507699	2
IPI00977430.1	CCT3	1-2	IPI00978387.1	NPEPPS	5
IPI00977640.1	ATP1A1	1-2	IPI00979250.1	IGKC	5
IPI00978387.1	NPEPPS	1-4	IPI00979320.1	-	2
IPI00979244.1	-	2	IPI00979514.2	DPP3	6
IPI00981495.1	TXNRD1	1-1	IPI00982472.1	TALDO1	4
IPI00982620.2	ALDH9A1	1-3	IPI00982578.1	DSTN	4
IPI00983217.1	-	4	IPI00983475.1	-	2
IPI00984315.1	-	2	IPI00984795.1	CFL1	8
IPI01009760.1	NAP1L4	2	IPI01010260.1	MB	2
IPI01009874.1	PSMA8	1-2	IPI01010596.1	PLTP	6
IPI01010447.1	UBC	1-3	IPI01010895.1	HSPA4	2
IPI01012065.1	PSMA1	1-2	IPI01011873.1	XPNPEP1	3
IPI01013214.2	-	18	IPI01011965.1	ACO1	2
IPI01014727.1	-	1-3	IPI01014074.1	PPP2R1A	4
IPI01015420.1	ARF3	1-3	IPI01014270.2	APOB	6
IPI01015436.1	MYH7	2	IPI01014788.1	RAB2A	2
IPI01022848.1	ARPC3	2	IPI01020860.1	-	4
IPI01025209.1	GSTA2	1-2	IPI01021414.1	KRT8	6
IPI01026362.1	NDRG2	1-2	IPI01021703.1	GLO1	4
			IPI01022143.1	CCT2	5
			IPI01022175.1	KRT4	13
			IPI01022421.1	MUCL1	2
			IPI01024911.1	PSMA6	2
			IPI01025667.1	SERPINA3	11
			IPI01026045.1	IGKV3D-15	6
			IPI01026362.1	NDRG2	4
